# Supplementary material for: Osteopontin Preconditioning Improves the Regenerative Effects of Mesenchymal Stem Cells In Vitro but Not Their Therapeutic Efficacy Following Hypoxia-Ischemia in Mice
Source: Cells. 2025 Nov 20;14(22):1824. doi: 10.3390/cells14221824 (PMC12651268; doi:10.3390/cells14221824)
Supplement: Supplementary file 1 [file cells-14-01824-s001.zip]

Archive with 1 entries (1 files):
- cells-3880829-supplementary.pdf
